# Supplementary material for: Silencing an insulin-induced lncRNA, LncASIR, impairs the transcriptional response to insulin signalling in adipocytes
Source: Sci Rep. 2019 Apr 4;9:5608. doi: 10.1038/s41598-019-42162-5 (PMC6449399; doi:10.1038/s41598-019-42162-5)
Supplement: Supplementary file 2 — Insulin Response Gene List [file 41598_2019_42162_MOESM2_ESM.xlsx]

## Sheet: Insulin Upregulated in control
Geneid	Insulin control vs Basal control(logFC)	pvalue
Hephl1	3.55285	3.6943e-05
Sorl1	3.44603	0.024277
Paqr9	3.31967	0.0170987
Thrsp	3.26704	0.0168182
Lep	3.10787	0.0131232
Tmem182	3.04995	0.00171997
Tmem45b	2.88951	0.091555
Gpd1	2.8865	0.0075786
2010003K11Rik	2.85727	0.0034182
Elovl3	2.68146	0.036502
Adcy10	2.52737	0.0032241
Arhgef37	2.45359	0.0168765
Plin5	2.34251	0.0122396
Marc1	2.25116	0.0165557
Slc2a4	2.22162	0.0115187
Mrap	2.13879	0.0165638
Als2cr12	2.09733	0.0120551
Pnpla3	2.08205	0.052783
Lcn2	2.06402	0.073796
Clstn3	2.02616	0.112641
6430571L13Rik	1.97452	0.173396
Ddo	1.96121	0.025344
Fam57b	1.95499	0.0195617
Acsl1	1.87864	0.023156
A530016L24Rik	1.87005	0.031158
Orm2	1.85932	0.049637
LncASIR	1.83793	0.040722
Aldh1a7	1.83683	0.01764
Dgat2	1.81065	0.022075
3010033K07Rik	1.80849	0.111743
Ttc25	1.80455	0.173182
Nat8l	1.76089	0.061796
Fcrlb	1.74976	0.064981
Klb	1.73565	0.044222
Klhdc7a	1.70192	0.0082578
Kcnk3	1.68444	0.139756
Cox7a1	1.67697	0.130482
Tmem71	1.67212	0.190802
E230016K23Rik	1.65768	0.0026975
Bche	1.63797	0.029341
Bcas1	1.62326	0.195485
Fasn	1.6075	0.026962
Aldh3b2	1.60611	0.0059757
Agpat2	1.60048	0.0184176
Wfdc21	1.59714	0.02382
Plbd1	1.5873	0.022683
Acss2	1.58452	0.0105611
Snord99	1.56238	0.023619
B430010I23Rik	1.55948	0.026361
Me1	1.54199	0.0091427
Tshr	1.53764	0.025325
Wdr93	1.53023	0.078464
Mc5r	1.52291	0.042181
Hpdl	1.50301	0.039164
Kbtbd11	1.50164	0.0164171
Cd36	1.48923	0.0088951
Plin1	1.48417	0.03446
Mir3960	1.46945	0.044922
Ocstamp	1.46551	0.0024214
Fam101a	1.4493	0.134696
Rxrg	1.44322	0.0076235
AV051173	1.44322	0.0076235
Aqp7	1.44205	0.0028584
Kcnb1	1.43245	0.078415
Chdh	1.41574	0.136041
Fabp4	1.41203	0.0192358
Ucp3	1.39585	0.0025003
Lag3	1.39345	0.058315
Poln	1.38548	0.176155
Pcx	1.35621	0.034259
Lmo1	1.33472	0.12302
Slc12a1	1.33164	0.052738
Alas2	1.32393	0.172135
Gm5069	1.31967	0.153081
Slc22a13b-ps	1.31089	0.03512
Ncan	1.30455	0.080837
Retn	1.29184	0.057797
Hcar1	1.28873	0.111579
A730090N16Rik	1.27517	0.029642
Nabp1	1.27365	0.0109249
G0s2	1.27345	0.070004
H2-Eb1	1.26725	0.062657
Acacb	1.26665	0.0071773
Tbc1d4	1.25281	0.033739
Il7r	1.23489	0.100519
Ankrd33b	1.23489	0.100519
Hp	1.231	0.031816
Adap1	1.22211	0.198096
Mir3091	1.22044	0.091577
Hydin	1.21743	0.0838
Galnt3	1.21457	0.119003
Gm6498	1.19631	0.079095
Orm1	1.18722	0.097904
Gm3435	1.18593	0.049303
8430408G22Rik	1.18512	0.198317
Ppp1r1a	1.18494	0.084544
Foxl2	1.18429	0.105501
Lgals7	1.17303	0.152705
Krt14	1.17068	0.096644
Cdo1	1.1538	0.033823
Myh14	1.1494	0.038578
Reep6	1.14035	0.046737
Klk9	1.13857	0.178065
Slitrk5	1.13548	0.0104836
Agpat9	1.13391	0.065261
Gfra3	1.12961	0.083663
Ppp1r3b	1.12302	0.022323
C130074G19Rik	1.1225	0.037739
Mc2r	1.12173	0.075464
Adig	1.1149	0.059464
Stmn4	1.1142	0.048318
C920009B18Rik	1.1142	0.0127563
Acly	1.11409	0.027936
Il18rap	1.09201	0.104217
Gm14327	1.08893	0.067816
Gm6484	1.08836	0.024515
Galr2	1.08386	0.0186759
Tmem74	1.08083	0.17896
Arxes1	1.07544	0.0074237
Ffar2	1.07418	0.00162214
5730508B09Rik	1.07308	0.008619
Rhof	1.06444	0.146602
Slc25a34	1.0536	0.029476
Rell2	1.0536	0.029476
Cib2	1.04212	0.0101774
Fam83a	1.0382	0.006316
Scd1	1.01963	0.039079
Cbln2	1.01207	0.177137
Adtrp	1.01189	0.089456
Rhpn1	1.00396	0.154301
Cidec	0.990933	0.037863
Abhd15	0.980664	0.0131401
Thpo	0.976352	0.022177
Slc25a35	0.959822	0.148018
N28178	0.957409	0.154078
Jakmip3	0.956213	0.039665
Fam110c	0.949461	0.063238
Ltc4s	0.946743	0.108125
Mir6236	0.944573	0.081215
Cd244	0.927962	0.152997
Gramd1c	0.919682	0.064039
Bcl2l10	0.915743	0.132084
Abi3	0.914031	0.026915
Enpep	0.905994	0.076564
Tmem120b	0.902971	0.037637
Acaca	0.894387	0.0189978
Rbm47	0.89417	0.165602
Ushbp1	0.88509	0.140278
Gabbr2	0.880548	0.181085
1700020D05Rik	0.880548	0.181085
Bend5	0.880548	0.181085
Hist1h3g	0.880548	0.181085
Mapk10	0.880548	0.181085
Clec2l	0.878194	0.070065
Nrap	0.878194	0.070065
Cecr2	0.875532	0.191203
Rbp4	0.875241	0.0131565
Htr2b	0.873127	0.028682
Zfp473	0.871489	0.138699
Hand2	0.863698	0.0028812
Aspa	0.863698	0.094856
Casq1	0.860359	0.177903
Pspn	0.858253	0.133242
Stk26	0.858253	0.125899
Mctp2	0.85093	0.134082
Hist1h2ae	0.848946	0.026445
Zcchc12	0.846085	0.053995
Sucnr1	0.837932	0.141336
Atg9b	0.837932	0.031182
Slc36a2	0.837923	0.112502
Lpin1	0.836395	0.023816
Apol6	0.834462	0.104801
D630033O11Rik	0.831639	0.058421
Gdpd3	0.831639	0.058421
Sntb1	0.831048	0.055383
Serpina3c	0.82983	0.036656
4930599N23Rik	0.828971	0.198199
Insig1	0.828353	0.048522
Npas3	0.824696	0.184083
Ppargc1a	0.818245	0.045155
1810062G17Rik	0.815388	0.0081568
Mcpt8	0.81089	0.0933
Sort1	0.810044	0.06528
Dync1i1	0.808486	0.064902
Sycp2	0.808486	0.087437
Fam19a2	0.808486	0.087437
Mss51	0.808486	0.189075
Gm16938	0.808486	0.032215
Zan	0.804547	0.064336
Meiob	0.804547	0.064336
Hist1h1d	0.803162	0.140916
Stx1b	0.797125	0.024557
4933433G19Rik	0.788165	0.140837
Pcdh17	0.788165	0.170698
0610009L18Rik	0.780194	0.088161
Atp1a3	0.779014	0.0042807
F420014N23Rik	0.778735	0.192183
Lrg1	0.776038	0.042762
Jakmip2	0.775938	0.195323
Elovl6	0.771353	0.0074564
Wdr63	0.766998	0.180324
1110008P14Rik	0.762691	0.002185
Ivl	0.761931	0.126639
Mal2	0.761122	0.113425
Rdh12	0.758801	0.096135
Gpt	0.758042	0.182297
Mtfp1	0.756476	0.0125758
Gbe1	0.750545	0.0042598
Mpc2	0.749929	0.10532
Pmvk	0.749585	0.0075024
Gpr35	0.748066	0.02354
6030408B16Rik	0.739734	0.134044
Celf3	0.737749	0.0021237
Mettl7b	0.734889	0.020661
Nt5e	0.729866	0.162956
Car5b	0.723778	0.076896
B3gnt5	0.7207	0.192535
Slc25a10	0.718621	0.028617
1700056E22Rik	0.718199	0.190782
Lrrc73	0.717513	0.028017
Fabp5	0.717408	0.074759
Lamb3	0.714386	0.145524
Mterf1a	0.713823	0.096156
Dbi	0.709424	0.034576
Syt5	0.708617	0.05504
Ablim2	0.707409	0.093602
Hoxa4	0.706549	0.00114057
Snora52	0.704192	0.174385
Gale	0.703599	0.067977
Oscp1	0.70313	0.021059
Ptgs2os	0.699462	0.148418
Scd3	0.699165	0.14346
Adipoq	0.696348	0.107099
Fam13a	0.689015	0.060805
Saa4	0.686398	0.118023
Pet100	0.686134	0.068105
Pck1	0.684218	0.106878
Syp	0.676968	0.082897
Itpka	0.676968	0.083564
Nrg4	0.676968	0.135583
Rcsd1	0.676968	0.052602
Gm715	0.676968	0.096943
1700109H08Rik	0.676968	0.096943
Zswim5	0.676968	0.095604
Mgst2	0.6759	0.176217
Scarb1	0.673811	0.127563
Bmp8b	0.67303	0.047155
Tbc1d30	0.67303	0.047155
4930590J08Rik	0.67303	0.047155
Scd2	0.673003	0.0025177
Rgs2	0.672076	0.08998
Casp14	0.670723	0.036982

## Sheet: Insulin Downregulated in contro
Geneid	Insulin scramble vs Basal scramble(logFC)	pvalue
Mtl5	-0.674278	0.022483
5830444B04Rik	-0.676941	0.163218
Mafb	-0.681458	0.027436
Epor	-0.684541	0.057364
Gimap8	-0.684612	0.174043
Ypel1	-0.687708	0.031618
Mturn	-0.688638	0.101956
2810433D01Rik	-0.691514	0.0066377
Ahrr	-0.691514	0.036163
Ppl	-0.691514	0.193641
Egflam	-0.691514	0.064301
Adam5	-0.691514	0.191485
Gpr88	-0.695625	0.190222
Tnfsf18	-0.697178	0.049982
4930505A04Rik	-0.703354	0.0102157
Kcnd3	-0.70358	0.044841
Pacrg	-0.70358	0.044841
Mirlet7f-1	-0.70358	0.044841
Arhgap9	-0.70358	0.044841
Arc	-0.704788	0.134001
Gxylt2	-0.706103	0.060577
Mir684-1	-0.710498	0.159662
Clec4d	-0.711835	0.177239
Rerg	-0.713848	0.087902
Zfp558	-0.714236	0.026922
Kit	-0.719057	0.160916
Plcxd1	-0.719806	0.083256
6330403K07Rik	-0.723266	0.077519
Slc39a5	-0.726709	0.074062
Tnni3	-0.733042	0.190579
Tlr1	-0.73655	0.032101
Frmpd1	-0.738775	0.1975
4930451G09Rik	-0.738775	0.1975
B4galnt4	-0.738775	0.1975
Ap1s3	-0.740478	0.0120847
Cpt1a	-0.741308	0.0050627
Ephb1	-0.745798	0.192139
Mir24-2	-0.74703	0.120958
Angptl4	-0.752497	0.0138416
Hist1h3b	-0.752943	0.05572
Tbx2	-0.755204	0.0117226
Dll4	-0.759507	0.196022
Upp2	-0.760266	0.026942
Rab19	-0.766119	0.0189826
Tyrobp	-0.769574	0.04712
Catsperd	-0.769574	0.031703
Snord95	-0.772332	0.0157551
Pex5l	-0.773264	0.086162
Slc26a1	-0.773264	0.010717
Cyp4v3	-0.77777	0.040518
Pgm5	-0.781927	0.0178988
Chd3os	-0.788838	0.103616
Tnfrsf11a	-0.789713	0.066703
Lrrc4	-0.795737	0.035223
Pbld2	-0.796241	0.069721
Snord19	-0.802711	0.099637
Nek3	-0.803795	0.040181
Gabra4	-0.804048	0.098563
Serpinb6b	-0.806956	0.0100962
Proz	-0.81455	0.0193816
Grid2ip	-0.81455	0.0193816
Slc10a6	-0.814591	0.0193562
Spock3	-0.814776	0.124077
Ccdc79	-0.814776	0.124077
Ms4a6d	-0.819487	0.0679
Cd68	-0.822566	0.052423
Dll1	-0.823032	0.1597
Peli3	-0.824546	0.070823
Optc	-0.825481	0.162279
Sspo	-0.829294	0.07518
Chrdl1	-0.835695	0.185217
Wnt10b	-0.837905	0.117164
Zfp185	-0.842292	0.143504
Ly6g5b	-0.845505	0.152095
Fibcd1	-0.845505	0.152095
Fgfr3	-0.845853	0.144118
Itgam	-0.848848	0.168716
Gpr17	-0.85007	0.021304
Tmem252	-0.852479	0.183358
Ttc39a	-0.853476	0.030764
Csdc2	-0.856643	0.079422
Fam167b	-0.857868	0.06198
Fmo5	-0.85986	0.042856
Serpinb6c	-0.861083	0.083139
Mal	-0.877316	0.188776
Anks1b	-0.877316	0.05052
Hotair	-0.877316	0.05052
Lyl1	-0.88077	0.0142168
Smagp	-0.883528	0.066116
Rab3b	-0.883528	0.066116
Pik3r5	-0.888297	0.142701
Mamdc4	-0.889257	0.185816
Fam186b	-0.89206	0.10454
Batf2	-0.89206	0.111763
Atp12a	-0.892836	0.098755
Hpgd	-0.905764	0.1564
Rorc	-0.907994	0.108477
Spi1	-0.907994	0.141279
Mlana	-0.911099	0.175136
Tnfsf10	-0.914257	0.099459
Ica1l	-0.914327	0.0185809
Trhr2	-0.921506	0.183384
LOC101669761	-0.922686	0.034762
2700069I18Rik	-0.92291	0.022836
Krt18	-0.935054	0.0063166
Cldn5	-0.948267	0.039985
Ido2	-0.949798	0.028944
Nxf2	-0.949798	0.028944
Ccdc68	-0.962163	0.171477
Snora43	-0.967785	0.18516
Ms4a7	-0.969423	0.161837
Gm16861	-0.973229	0.00056472
C1qa	-0.973616	0.142538
Gm17769	-0.973638	0.082043
Clu	-0.979598	0.12584
Ccdc103	-0.983996	0.064796
Fbln7	-0.986696	0.078697
Sohlh2	-0.988512	0.0115371
Nsun7	-0.989982	0.056342
Agtr2	-0.994228	0.171857
Arl11	-0.995835	0.071657
1700029I15Rik	-1.00326	0.021998
Fam198a	-1.00654	0.037319
Ly9	-1.01737	0.107616
D330050G23Rik	-1.01919	0.065936
F7	-1.023	0.059235
Itga8	-1.04013	0.025101
1810044D09Rik	-1.04262	0.076344
Aqp5	-1.04699	0.059799
Adamts16	-1.04852	0.129481
St6galnac3	-1.05749	0.049196
Sv2b	-1.05749	0.049196
She	-1.06	0.008263
5730405O15Rik	-1.06481	0.159982
Ccdc37	-1.06513	0.023275
4930565N06Rik	-1.06575	0.07246
Nhs	-1.06978	0.0049994
Fgf9	-1.07428	0.054621
Vnn3	-1.07428	0.166215
Coro1a	-1.07711	0.192319
Fcer1g	-1.08443	0.066137
Grk4	-1.08872	0.038195
G530011O06Rik	-1.08914	0.059763
Dtx1	-1.09519	0.029816
Gm3230	-1.11551	0.172337
Cttnbp2	-1.12405	0.00022397
Ackr4	-1.12758	0.117555
Clic5	-1.1346	0.102616
Snora64	-1.14059	0.114763
Park2	-1.14175	0.146743
Bfsp1	-1.14744	0.053736
Emr1	-1.14864	0.053998
Hist1h2bn	-1.15381	0.007975
Ifitm1	-1.15381	0.007975
Bco1	-1.15384	0.153477
N4bp2l1	-1.15542	0.052522
Atp6v0d2	-1.16394	0.090916
Gprasp2	-1.1698	0.050062
Tnk2os	-1.17951	0.0715
Zfp385c	-1.18116	0.105903
C7	-1.19151	0.087355
Rufy4	-1.19234	0.199082
Naaladl1	-1.1975	0.088837
Pgpep1l	-1.20335	0.079816
Clca5	-1.21077	0.157583
Mall	-1.21371	0.179817
P2ry14	-1.2157	0.082258
Cabyr	-1.21956	0.0048226
Trpm6	-1.22354	0.173164
Snora16a	-1.23525	0.028545
Fam71e1	-1.24824	0.159623
BC039771	-1.25202	0.157838
Pamr1	-1.26192	0.0199817
Clec2e	-1.26612	0.16328
Adamts17	-1.27936	0.082303
Sbspon	-1.28099	0.078101
Prl3a1	-1.28274	0.034841
Csf2rb2	-1.29387	0.061605
Gm15698	-1.29557	0.115024
Vav1	-1.29557	0.0120216
Cd72	-1.29557	0.115024
Wdfy4	-1.30271	0.085364
4930473A02Rik	-1.3085	0.021097
Pla2g2d	-1.30985	0.0037196
Gabrg3	-1.31125	0.194062
Kcnq4	-1.32303	0.119959
Pld4	-1.32303	0.0049604
Dyx1c1	-1.32636	0.079603
Myh1	-1.32731	0.11436
Phkg1	-1.33122	0.048582
C1qtnf9	-1.33199	0.096236
Scel	-1.35067	0.0036795
Bmp3	-1.35248	0.007222
Trp63	-1.36676	0.0179765
C230035I16Rik	-1.36676	0.093959
Fam169a	-1.39903	0.171042
Cyp2f2	-1.40799	0.048202
Unc79	-1.41426	0.0130584
Slfn3	-1.4163	0.0048412
Vnn1	-1.43423	0.0090952
Npff	-1.43861	0.110101
Fsip1	-1.4488	0.099497
Snord12	-1.45326	0.0108356
Sntg2	-1.4652	0.07088
Gm9992	-1.46608	0.0031395
Saa1	-1.50403	0.151436
2310030G06Rik	-1.50754	0.078903
BC037704	-1.52207	0.055145
Card14	-1.65668	0.0136193
Nr3c2	-1.66706	0.0156757
Gpr1	-1.6698	0.0017795
Myo16	-1.69234	0.02626
Irf4	-1.70849	0.0183642
Apol10b	-1.7248	0.055999
Nos1ap	-1.73877	0.086182
Mrc1	-1.7511	0.092795
Tppp	-1.75329	0.082324
Abca4	-1.80784	0.142961
Fgg	-1.87879	0.0134602
Fga	-1.9546	0.033404
Slco2b1	-2.05302	0.108182
Dock2	-2.08355	0.104463
