# Supplementary material for: Silencing an insulin-induced lncRNA, LncASIR, impairs the transcriptional response to insulin signalling in adipocytes
Source: Sci Rep. 2019 Apr 4;9:5608. doi: 10.1038/s41598-019-42162-5 (PMC6449399; doi:10.1038/s41598-019-42162-5)
Supplement: Supplementary file 3 — Table 1 (Primers and oligoes) [file 41598_2019_42162_MOESM3_ESM.xlsx]

## Sheet: Primers
Gene ID	Forward	Reverse
mRPL23	TGTGAAGGGAATCAAGGGAC	TGTTTACTATGACCCCTGCG
mLncASIR	CAGATCAGCAGATCCAGCAA	AATCCATCTCACGCAGCTCT
mFasn	GGAGGTGGTGATAGCCGGTAT	TGGGTAATCCATAGAGCCCAG
mGlut4	CTGTCGCTGGTTTCTCCAACT	CCCATAGCATCCGCAACATA
mpre-47s	CTGACACGCTGTCCTTTCCC	GTGAGCCGAAATAAGGTGGC
mGapdh	TGCACCACCAACTGCTTAGC	GGCATGGACTGTGGTCATGAG
mCtcflos	ACAGGGAGCACTTGAAGGG	GAACCAGGCCCCACAAGT
A430035B10Rik	GTGCTCTCTACAACCTGGGG	CCAAGAGACCATCAGCTCCG
Gm20743	TTGTACCACTGAGCAGCAGG	CCGGACAGAAACAGTCCACA
Gt(ROSA)26Sor	CTGTCTGAGCAGCAACAGGT	TTTTGTGTGTGCCAGGCCTTAT
4933406C10Rik	TCCACTGCTGAAGTCGGAAC	GGTGTCCAGAACAGGCCAAA
mDgat2	TCTTGGGTTATCTCGCTGCT	AACGCCTCATAAAGGCACAC
mAcly	TTCCTCCTTAATGCCAGCGG	AGGGATCTTGGACTTGGGACT
mThrsp	TGAGAACGACGCTGCTGAAA	TATTTCCGCGTCACCTCCTG
mAcss2	GCATTCAGAAGGGTGACCGA	GCAGATCTGGACATCTGGACA
mAgpat2	ATCAGGCCATCATGAAGAGG	TCTGGTCTCCAGGCACTTCT
mAldh3b2	GGGAAGGCGTGGAGTTTAGG	GTCACACTGCCTTGCCCTAT
	Oligoes for sgRNA
sgRNA.1	TTGGACTCTGACAACAGATTAACGGTTAAGAGC
sgRNA.2	TTGGGTCACGTATTCAGCCAATGGGTTAAGAGC
sgRNA.Control	TTGGGAACGACTAGTTAGGCGTGTAGTTAAGAGC
