# Supplementary material for: Silencing an insulin-induced lncRNA, LncASIR, impairs the transcriptional response to insulin signalling in adipocytes
Source: Sci Rep. 2019 Apr 4;9:5608. doi: 10.1038/s41598-019-42162-5 (PMC6449399; doi:10.1038/s41598-019-42162-5)
Supplement: Supplementary file 4 — Insulin Responsive lncRNA list [file 41598_2019_42162_MOESM4_ESM.xlsx]

## Sheet: Insulin Responsive lncRNAs
Geneid	Wat_Basal_1_1	Wat_Basal_2_1	Wat_Insulin_1_1	Wat_Insulin_2_1	Fold Change
lncASIR	6.32193	6.63179	10.0223	10.3388	3.70368
B430319H21Rik	5.52356	6.05668	8.41443	8.34116	2.58768
B130011K05Rik	6.72792	7.05668	9.51051	9.31287	2.51939
AC160562.1	4.9542	4.52943	7.64544	6.79762	2.47972
Gm32200	4.45943	3.7639	6.64544	6.23962	2.33087
Lncbate1	9.90238	9.99271	12.2276	12.1096	2.2211
Gm39244	5	4.44197	6.67458	7.0239	2.12826
D130051D11Rik	7.91886	7.86823	9.92251	9.95081	2.04312
F630040K05Rik	4.58496	4.34886	7.24018	5.62429	1.96533
1700047M11Rik	6.58496	6.08582	8.14967	8.27427	1.87658
Gm34973	3.90689	3.44197	5.31613	5.62429	1.79578
AC164161.2	3.90689	3.9014	5.58532	5.59326	1.68514
Gm33195	5.52356	6.05668	7.53057	7.36432	1.65733
D930007P13Rik	4.70044	3.7639	5.45699	6.29852	1.64559
A430106G13Rik	4	3.61189	5.20065	5.31763	1.45319
Gm26854	3.80735	3.61189	4.98492	5.31763	1.44165
Gm12762	5.04439	4.7639	6.55429	6.13579	1.44089
C030037D09Rik	8.29002	8.18343	9.86204	9.4663	1.42744
Gdap10	9.89026	9.38741	11.4041	10.6603	1.39337
Gm29669	6.24793	6.32461	7.50646	7.85106	1.39249
Gm26541	4.64386	5.48636	5.86362	7.01221	1.37281
AC160336.1	5.9542	5.79952	7.92555	6.56155	1.36669
Gm38403	6.26679	5.96553	7.46536	7.44474	1.33889
Gm44421	5.32193	5.9014	6.42305	7.46202	1.33087
AC154276.3	6.08746	6.57125	8.11819	7.17822	1.31885
Gm45495	6.58496	6.63179	7.86362	7.94622	1.29654
Mir670hg	4.80735	5.02693	5.98492	6.42725	1.28895
Gm12347	6.42626	6.52943	7.87622	7.65466	1.28759
4930532G15Rik	3.70044	4.44197	5.35266	5.3551	1.28268
Gm26518	5.42626	4.7639	6.35266	6.23962	1.20106
Gm15326	4.75489	4.24932	5.58532	5.77014	1.17562
Gm26762	5.39232	4.34886	6.74497	5.31763	1.16071
Gm11636	3.45943	4.83428	5.45699	5.15716	1.16022
Gm11274	4.70044	4.9014	6.00801	5.87705	1.14161
Gm26507	6.06609	5.72737	7.13925	6.91519	1.13049
4732496C06Rik	6.39232	6.34886	6.78562	8.21436	1.1294
AC116656.1	3.45943	3.44197	4.83808	4.31763	1.12716
Gm9968	4.39232	5.02693	5.45699	6.11409	1.07592
4933406I18Rik	7.43463	7.14241	8.37058	8.3551	1.07432
Gm454	6.90689	6.99656	7.79891	8.21945	1.05746
Meg3	12.7832	13.1346	13.8899	13.9937	0.982883
AC167565.2	5.35755	5.44197	6.07512	6.66961	0.972608
Gm46210	3.58496	4.44197	4.88871	5.0697	0.96574
H19	14.8984	14.8795	15.8802	15.766	0.934187
Dbpht2	5.80735	5.6899	6.49016	6.85106	0.921985
Gm26813	3.80735	3.7639	4.73117	4.65466	0.90729
Gm26615	4.75489	4.6899	5.70315	5.49596	0.877168
Gm29152	4.70044	5.52943	5.78562	6.17822	0.866985
Gm26785	4.58496	3.9014	4.61569	5.59326	0.861296
4930511E03Rik	5.20945	5.29995	5.98492	6.23962	0.857574
Gm11766	4.70044	4.9014	5.83808	5.46202	0.849131
Gm9801	4.58496	4.9014	5.38828	5.77014	0.836029
Gm43598	4.16993	4.34886	5.49016	4.65466	0.81302
E230014E18Rik	5.83289	5.61189	6.22055	6.83788	0.806827
Gm30835	4.08746	4.6899	5.16001	5.19898	0.790818
Gm26760	4.85798	4.7639	6.07512	5.11409	0.78367
Gm29642	3.45943	3.44197	3.73117	4.71356	0.771663
Dubr	11.2574	11.2282	12.3405	11.6747	0.76479
Gm20300	10.2264	9.94778	10.8227	10.7993	0.723917
AC125350.2	5.42626	5.61189	5.98492	6.47909	0.712929
A330074K22Rik	7.82018	8.00421	8.68536	8.56155	0.711264
Gm21817	4.75489	4.9014	5.61569	5.46202	0.710711
Gm37336	3.45943	4.14241	4.42305	4.59326	0.707234
BX649293.1	5.32193	4.7639	5.88871	5.59326	0.698074
Gm26860	3.80735	3.44197	3.93762	4.65466	0.67148
A530076I17Rik	4.9542	4.9014	5.07512	6.11409	0.666811
Gm17638	5.16993	5.08582	5.78562	5.79762	0.663744
Gm3289	5.61471	5.52943	6.00801	6.46202	0.662943
Gm26901	4.08746	4.24932	4.83808	4.82459	0.662943
AC114585.1	7.96	7.79952	8.35266	8.72791	0.660523
Ftx	9.07682	8.81265	9.57183	9.63194	0.657148
AC123619.1	5.61471	5.34886	6.35266	5.90259	0.645839
Gm26816	6.55459	5.57125	6.42305	6.97659	0.636899
Gm26613	6.24793	6.52943	7.17028	6.87705	0.634988
Gm26884	3.58496	3.44197	3.61569	4.65466	0.621712
Gm45509	4.24793	3.61189	4.73117	4.31763	0.594488
Gm31812	6.64386	6.61189	7.22055	7.21945	0.592126
Mirg	7.84549	7.7639	8.44858	8.33179	0.585495
9130604C24Rik	6.65821	6.41925	6.87622	7.36432	0.58154
Gm26594	4.08746	3.9014	5.07512	4.0697	0.57798
Gm38079	4.64386	3.44197	5.07512	4.15716	0.573231
Gm12796	5.42626	4.83428	5.70315	5.68441	0.563507
AC164550.2	5.45943	5.14241	5.83808	5.87705	0.55665
1700001L05Rik	7.98299	8.01182	8.78227	8.32237	0.554911
2700012I20Rik	5.83289	5.39616	6.03073	6.27915	0.540414
Gm45151	5.45943	4.83428	5.24018	6.11409	0.53028
G630016G05Rik	4.45943	4.34886	4.98492	4.87705	0.526845
Gm7967	5.49185	4.7639	5.24018	6.04698	0.515707
Zfp469	8.67948	8.69936	8.9316	9.47697	0.514864
Gm38534	3.80735	3.44197	4.20065	4.0697	0.510515
B230208H11Rik	7.22882	6.94976	7.2304	7.96452	0.508169
Gm20675	5	3.61189	5.03073	4.59326	0.506049
Gm26606	7.29462	7.01182	7.56211	7.7562	0.505933
9430085M18Rik	5.45943	5.65142	5.67458	6.44474	0.504236
AC158605.1	6.42626	5.96553	6.83808	6.56155	0.503921
CT009713.10	3.58496	4.34886	4.49016	4.39163	0.473984
5430401H09Rik	6.45943	5.7639	6.75865	6.40955	0.472436
Gm26836	5.20945	5.02693	5.31613	5.85106	0.465403
Gm17308	5	4.61189	5.16001	5.3551	0.451611
Gm44647	4.90689	4.6899	4.61569	5.87705	0.44798
Gm26534	7.63662	6.72737	7.53852	7.66961	0.422071
2810433D01Rik	7.05528	7.11439	7.29752	7.69906	0.413448
AC154222.2	4.39232	3.44197	5.11819	3.52913	0.406519
Gm13483	5.2854	5.96553	6.03073	6.0239	0.401847
AC132317.1	6	5.72737	5.42305	5.49596	-0.40418
Gm26719	5.08746	4.52943	4.03073	4.77014	-0.408013
A930003O13Rik	5.52356	6.19686	4.98492	5.90259	-0.416451
Gm17484	5.04439	5.44197	5.49016	4.15716	-0.419519
Gm38102	6.32193	6.16989	5.45699	6.17822	-0.428299
Gm37494	12.8781	12.6012	12.2097	12.4129	-0.428334
Gm36283	4.16993	4.44197	4.35266	3.39163	-0.433804
Gm43050	7.11894	6.86823	6.53852	6.57749	-0.435578
Gm16001	8.8009	8.62188	8.35716	8.19382	-0.435899
4930509G22Rik	6.91886	7.16989	6.7722	6.44474	-0.435908
AC163032.1	7.56986	7.14241	6.96147	6.87705	-0.436871
E430024I08Rik	10.3185	10.0984	9.85887	9.68257	-0.437751
6030443J06Rik	8.04985	7.98886	7.47367	7.66961	-0.447713
1700056N10Rik	5.35755	4.61189	4.03073	5.0239	-0.45741
Gm10419	6.04439	5.9014	5.31613	5.71356	-0.458053
4632415L05Rik	11.3371	11.2151	10.8186	10.7925	-0.470516
1810058I24Rik	13.4054	13.4458	12.9974	12.9105	-0.471676
Snhg18	11.3315	11.3623	10.8965	10.8387	-0.479312
Gm26869	6.39232	6.34886	5.98492	5.79762	-0.479315
Gm26520	5.88264	4.7639	5.03073	4.65466	-0.480574
C130083M11Rik	9.93517	10.1918	9.49016	9.65841	-0.489214
Gm26682	6.30378	6.19686	5.58532	5.92768	-0.493819
C030014I23Rik	4.32193	4.7639	4.11819	3.97659	-0.495521
Gm7598	6.10852	5.57125	4.93762	5.74213	-0.500015
Gm42047	12.6968	12.7233	12.2952	12.1246	-0.500127
Gm20707	7.78136	7.46434	7.22055	7.0239	-0.500623
Gm26912	6.32193	6.6899	6.18048	5.82459	-0.50338
Gm10827	4	3.9014	3.35266	3.52913	-0.509805
4732491K20Rik	8.18982	8.02693	7.66735	7.52091	-0.514245
BC030343	7.56224	7.15621	7.28812	6.39163	-0.519356
AC159813.2	4.58496	4.83428	4.98492	3.39163	-0.521347
Gm45605	7.46761	6.6899	6.45699	6.65466	-0.522922
Snhg20	9.2854	9.24287	8.76882	8.70994	-0.524752
Gm26739	5.16993	5.19686	5.07512	4.23962	-0.526016
Gm26660	7.06609	6.9177	6.7722	6.15716	-0.527216
Gm42788	4.58496	4.96553	4.49016	3.97659	-0.541871
Gm13844	4.90689	3.44197	3.73117	3.52913	-0.544279
Gm10010	7.90689	7.51878	7.28812	7.03548	-0.551037
Gm31793	3.45943	4.52943	3.49016	3.39163	-0.553537
Gm17597	5.32193	4.7639	4.98492	3.97659	-0.562154
5830454E08Rik	5.90689	6.16989	5.42305	5.52913	-0.562301
AC165080.4	5.08746	5.48636	4.98492	4.46202	-0.563441
9530052C20Rik	5.20945	5.34886	4.83808	4.59326	-0.563483
Gm26873	8.27146	7.56091	7.39705	7.3081	-0.563608
Gm44899	6.26679	6.70875	5.73117	6.09207	-0.576152
Gm35665	7.58496	7.32461	6.67458	7.08093	-0.577031
2810414N06Rik	10.3826	10.3742	9.73117	9.8706	-0.577519
Gm43660	7.62205	7.3727	6.52258	7.3081	-0.582035
Gm17705	6.40939	6.46434	6.18048	5.52913	-0.58206
2610016A17Rik	9.46761	9.40486	8.89182	8.81117	-0.584743
6330403K07Rik	7.16993	6.86823	6.42305	6.44474	-0.585186
Gm26964	5.08746	4.96553	4.27866	4.59326	-0.590537
AC124392.1	7.75489	7.60184	7.24018	6.92768	-0.594432
Gm27030	5.04439	4.6899	4.55429	3.97659	-0.601704
Gm26885	4.64386	3.44197	3.35266	3.52913	-0.602018
Gm6225	6.12928	5.48636	4.83808	5.56155	-0.608004
Gm44053	6	6.14241	5.64544	5.27915	-0.608908
AC140354.1	6.76818	5.96553	5.16001	6.3551	-0.6093
AC122397.3	5.16993	4.61189	4.03073	4.52913	-0.610979
Jpx	7.88264	7.41925	6.97324	7.10312	-0.612762
D130017N08Rik	10.2866	10.1885	9.41659	9.82124	-0.618602
Gm16973	8.52748	8.15621	7.55429	7.88348	-0.622959
Gm16907	6.97728	6.86823	6.56989	6.0239	-0.625864
1700110C19Rik	4.90689	4.52943	4.20065	3.97659	-0.629538
9330102E08Rik	10.1536	9.96553	9.57569	9.28402	-0.629685
Gm5784	7.2384	7.10018	6.83808	6.23962	-0.630438
Gm32219	8.26679	8.34283	8.08601	7.25952	-0.632043
Gm26608	4.75489	4.61189	4.11819	3.97659	-0.635999
Gm27042	7.75489	7.43065	7.07512	6.83788	-0.636266
0610043K17Rik	6.94251	6.7639	6.22055	6.19898	-0.643437
Gm46404	8.41785	8.11439	7.79891	7.42725	-0.65304
4933404O12Rik	9.40939	9.42211	8.97617	8.54543	-0.654946
Gm39090	6.67243	6.70875	5.73117	6.33649	-0.656762
5930430L01Rik	10.5934	10.4264	9.79062	9.91048	-0.659341
Gm36278	5.80735	6.19686	5.61569	5.0697	-0.65941
Gm45889	4.90689	5.6899	4.55429	4.71356	-0.66447
Lppos	9.19967	9.10375	8.82514	8.13579	-0.671242
Gm26896	6.04439	5.57125	5.03073	5.23962	-0.672646
4930426I24Rik	5.52356	5.9014	5.20065	4.87705	-0.673626
Gm44117	4.9542	5.34886	5.42305	3.52913	-0.675438
2210039B01Rik	4.80735	4.61189	4.27866	3.77014	-0.685226
Gm44036	5.32193	3.61189	3.49016	4.0697	-0.68698
AC122397.1	4.90689	4.9014	3.83808	4.59326	-0.688472
B230303O12Rik	7.12928	6.65142	6.63064	5.77014	-0.689961
F730311O21Rik	5.9542	6.27486	5.73117	5.11409	-0.691896
Gm26809	10.314	10.3413	9.60438	9.66029	-0.695339
A330035P11Rik	10.1799	10.053	9.47988	9.35279	-0.700118
2410018L13Rik	6.12928	5.34886	5.20065	4.87705	-0.700216
B230354K17Rik	12.3707	12.211	11.5602	11.6195	-0.701011
Gm26637	6.98868	7.01182	5.93762	6.65466	-0.704113
Gm2885	7.01123	6.88491	6.29752	6.17822	-0.710199
Gm26734	6.26679	5.86823	5.93762	4.77014	-0.71363
A430110L20Rik	7.88264	7.46434	7.25955	6.63956	-0.723938
2700033N17Rik	7.18982	7.40775	6.61569	6.51264	-0.734621
4930516B21Rik	7.09803	6.67079	6.0531	6.23962	-0.738049
C920006O11Rik	9.51767	9.55571	8.69251	8.89942	-0.740725
9330136K24Rik	7.82018	7.79952	7.00801	7.11409	-0.748798
Gm46430	10.9908	10.985	10.2329	10.2409	-0.751042
Gm7292	5.58496	5.93382	5.42305	4.59326	-0.751238
AI839979	5.75489	5.61189	5.07512	4.77014	-0.760759
Gm6297	7.36632	7.18343	6.63064	6.39163	-0.763744
Gm45218	7.44294	7.54	7.00801	6.44474	-0.765098
Gm14005	8.78136	8.90549	8.18555	7.97057	-0.765369
Gm34376	5.55459	5.61189	5.31613	4.31763	-0.766362
Gm12688	5.04439	5.61189	4.35266	4.77014	-0.766745
Gm29264	5.52356	5.39616	4.78562	4.59326	-0.770424
1700048O20Rik	7.06609	6.99656	6.07512	6.44474	-0.771392
1110006O24Rik	8.0607	8.08582	7.31613	7.27915	-0.775618
Gm26526	8.18982	7.77288	7.37946	7.00044	-0.791408
AU020206	10.0307	9.99464	9.35491	9.08651	-0.791943
Gm38399	9.37938	9.34585	8.71021	8.41843	-0.798296
Gm20554	8.96	8.63672	7.92555	8.05838	-0.806398
Gm26530	6.33985	5.96553	4.98492	5.68441	-0.818022
Gm13710	4.64386	5.65142	4.49016	4.15716	-0.823977
2310074N15Rik	4.70044	4.96553	4.03073	3.97659	-0.829325
D630033O11Rik	4.80735	4.34886	3.61569	3.87705	-0.831734
AC159809.2	7.24793	7.14241	6.73117	5.97659	-0.841288
BB123696	6.06609	6.22333	5.67458	4.92768	-0.843575
4831440E17Rik	7.93074	7.8766	7.01941	7.08093	-0.853496
Gm20186	6.37504	5.79952	4.93762	5.52913	-0.853904
Gm20735	8.85487	8.72737	7.93762	7.92145	-0.861585
4933406P04Rik	7.65105	7.7907	6.66009	7.05838	-0.861639
CT009718.2	8.70044	8.51343	7.85091	7.63194	-0.86551
Gm38910	6.16993	6.39616	5.67458	5.15716	-0.867171
Gm4221	6.40939	6.3727	5.42305	5.62429	-0.867381
Gm26840	7.26679	7.45319	6.79891	6.17822	-0.871422
D930030I03Rik	6.33985	6.32461	6.09682	4.82459	-0.871528
Gm13830	6.02237	5.44197	4.88871	4.82459	-0.875519
Gm43062	5.52356	5.14241	3.83808	5.0697	-0.879093
4930563E18Rik	4.80735	4.34886	3.61569	3.77014	-0.885191
AC154552.2	6.78136	6.48636	5.83808	5.65466	-0.887488
Gm37933	5.08746	4.96553	3.93762	4.31763	-0.898873
A930029G22Rik	5.45943	5.44197	4.78562	4.31763	-0.899078
AC114585.2	6.39232	6.63179	5.78562	5.42725	-0.905621
5033406O09Rik	6.87036	6.48636	5.88871	5.65466	-0.906677
Gm26523	5.08746	5.44197	3.73117	4.97659	-0.910836
Gm14230	5.83289	6.59171	5.16001	5.42725	-0.918671
Gm26669	5.90689	5.19686	4.73117	4.52913	-0.921723
CT009536.1	7.31288	7.38448	6.00801	6.82459	-0.932385
AC131033.1	4.16993	4.44197	3.35266	3.39163	-0.933804
AC238811.2	5.04439	5.83428	4.61569	4.39163	-0.93568
E230001N04Rik	5.9542	5.52943	4.83808	4.77014	-0.937702
2310001H17Rik	9.57175	9.20019	8.75524	8.14116	-0.937769
AA543186	7.89482	7.51878	6.73117	6.78395	-0.949244
4930509E16Rik	5	4.7639	4.20065	3.65466	-0.95429
Gm19705	6.89482	6.63179	5.91337	5.68441	-0.964414
3930402G23Rik	9.32867	9.25895	8.12349	8.50015	-0.981994
Snhg6	11.3542	11.2661	10.3045	10.347	-0.984434
AC139845.1	7.87652	7.23638	6.64544	6.49596	-0.985749
9330104G04Rik	9.24317	9.17668	8.08058	8.36432	-0.987477
4833418N02Rik	8.76818	8.45319	7.49833	7.74213	-0.99046
C230088H06Rik	5.70044	5.29995	5.03073	3.97659	-0.996535
AC107711.3	6.06609	6.63179	5.52258	5.15716	-1.00907
Gm43091	5.2854	4.6899	3.61569	4.31763	-1.02099
Hotair	5.16993	4.96553	3.83808	4.23962	-1.02887
Mir17hg	8.64746	8.63672	7.49833	7.72075	-1.03255
AW112010	10.5372	10.5687	9.566	9.47271	-1.03359
Gm38901	7.09803	7.39616	5.93762	6.47909	-1.03874
Gm16712	4.90689	5.96553	4.20065	4.59326	-1.03925
1700112J16Rik	7.15987	7.61189	6.81209	5.87705	-1.04131
D630029K05Rik	6.10852	4.44197	4.49016	3.97659	-1.04187
1010001N08Rik	6.96578	7.49725	6.27866	6.09207	-1.04616
4930556M19Rik	6.85798	7.12847	6.16001	5.71356	-1.05644
AC114645.2	5.32193	5.02693	3.83808	4.39163	-1.05957
AC134329.1	8.52356	8.35486	7.42305	7.26937	-1.093
AC122018.1	5.49185	4.61189	3.93762	3.97659	-1.09477
Gm6410	5.42626	5.72737	3.93762	5.0239	-1.09606
Gm30074	4.08746	5.24932	3.35266	3.77014	-1.10699
D730003I15Rik	8.6865	8.9177	7.97324	7.40955	-1.1107
Gm10605	6.61471	5.7639	5.27866	4.87705	-1.11145
3300005D01Rik	8.32643	8.64654	7.35266	7.38258	-1.11886
6430584L05Rik	5.93074	4.96553	4.49016	4.15716	-1.12447
Gm36355	5.04439	4.44197	3.35266	3.87705	-1.12833
Pvt1	10.5187	10.3903	9.51253	9.13848	-1.12899
AC121599.1	5.70044	5.7639	5.31613	3.87705	-1.13557
2310026L22Rik	6.67243	6.59171	5.38828	5.59326	-1.1413
Gm5532	6.30378	6.7639	5.70315	5.0697	-1.14741
1300002E11Rik	11.6294	11.383	10.2952	10.3973	-1.15997
Gm26819	5.58496	5.48636	4.03073	4.71356	-1.16352
Gm28875	9.51767	9.66597	8.49833	8.34582	-1.16974
1300014J16Rik	7.18982	7.15621	5.91337	6.0697	-1.18148
Gm26664	5.32193	5.57125	4.03073	4.46202	-1.20022
Gm26917	14.1583	14.4175	12.9648	13.2065	-1.20226
Gm36839	7.6865	7.08582	6.00801	6.3551	-1.20461
E130102H24Rik	9.04985	8.7907	7.90109	7.50433	-1.21756
Gm26668	4.75489	4.6899	3.35266	3.65466	-1.21873
1700086P04Rik	6.97728	6.39616	5.73117	5.15716	-1.24256
Gm11496	5.35755	5.14241	4.35266	3.65466	-1.24632
A330069E16Rik	7.21917	6.46434	5.52258	5.65466	-1.25313
Gm4961	5.58496	5.96553	4.49016	4.52913	-1.2656
Gm42575	6.06609	5.57125	4.73117	4.31763	-1.29427
Snhg12	11.3597	11.4041	10.1587	9.94928	-1.32794
Gm29707	5.20945	4.96553	3.73117	3.77014	-1.33684
C230035I16Rik	7.82655	8.16307	6.81209	6.44474	-1.36639
Gm4262	7.9542	7.8766	6.75865	6.33649	-1.36783
4833412C05Rik	6.14975	5.79952	4.35266	4.82459	-1.38601
Prr33	9.56033	9.56609	8.33451	8.01221	-1.38985
Gm31718	6.12928	6.27486	4.73117	4.87705	-1.39796
AC116596.1	6.26679	5.39616	5.31613	3.52913	-1.40884
A530013C23Rik	8.82018	8.74118	7.68178	7.04698	-1.4163
C130060C02Rik	5.90689	5.48636	4.67458	3.87705	-1.42081
AC137871.4	5.42626	5.02693	4.20065	3.39163	-1.43046
5430427N15Rik	6.04439	6.24932	4.83808	4.52913	-1.46325
A730020M07Rik	8.67596	8.67559	7.52258	6.88988	-1.46954
Gm37584	6.93074	6.32461	4.88871	5.42725	-1.46969
Gm6634	6.39232	6.59171	4.78562	5.23962	-1.4794
Gm45030	5.20945	5.44197	3.83808	3.77014	-1.5216
AC131586.2	9.74819	9.68514	8.07512	8.31287	-1.52267
1700022N22Rik	7.12928	7.28746	5.75865	5.56155	-1.54827
Mir155hg	7.26679	6.61189	5.98492	4.77014	-1.56181
Epb41l4aos	10.242	10.2653	8.98201	8.40062	-1.56234
1810044D09Rik	9.11634	9.26215	7.77892	7.46202	-1.56878
Smkr-ps	8.18982	8.33679	6.56989	6.77014	-1.59329
Gm11335	6.08746	6.34886	5.07512	4.15716	-1.60202
Gm10032	6.22882	5.52943	4.27866	4.23962	-1.61998
1810019N24Rik	6.89482	7.08582	4.98492	5.74213	-1.6268
1110020A21Rik	7.15987	6.98113	5.20065	5.59326	-1.67354
Gm14221	6.44294	6.02693	5.03073	4.0697	-1.68472
2210008F06Rik	6.9542	6.83428	5.78562	4.59326	-1.7048
Lncpint	6.47573	6.19686	4.20065	5.0239	-1.72402
Gm13056	6.08746	6.24932	4.35266	4.52913	-1.7275
Gm11827	8.80413	8.69936	7.39705	6.60886	-1.74879
Gm17399	6.89482	7.02693	4.88871	5.52913	-1.75195
Gm36211	5.52356	5.19686	3.49016	3.65466	-1.7878
E330013P04Rik	10.3208	10.3398	8.41011	8.52091	-1.8648
Gm28050	5.35755	5.44197	3.35266	3.65466	-1.8961
1810008I18Rik	6.55459	6.70875	4.27866	5.0239	-1.9804
Gm44275	6.06609	6.79952	4.42305	4.39163	-2.02547
1200007C13Rik	6.12928	5.72737	3.83808	3.87705	-2.07076
AC154270.1	8.07682	7.9014	6.11819	5.68441	-2.08781
Gm16576	10.1098	10.0419	8.2156	7.64713	-2.14449
2610035D17Rik	9.72451	9.48363	7.75865	7.15716	-2.14616
Gm33103	7.14975	7.21015	4.83808	4.59326	-2.46428
Gm33424	7.13955	7.71809	4.73117	5.15716	-2.48466
D330050G23Rik	6.22882	6.14241	3.61569	3.52913	-2.6132
Gm2814	7.21917	6.93382	4.03073	4.77014	-2.67606
Lncenc1	6.91886	6.83428	4.20065	4.15716	-2.69767
Gm44066	7.5157	7.52943	5.07512	4.39163	-2.78919
Gm12511	6.85798	7.01182	4.03073	3.39163	-3.22372

## Sheet: Name
Our Naming	Previous Annotation
LncASIR-1	Gm5627
