# Supplementary material for: Silencing an insulin-induced lncRNA, LncASIR, impairs the transcriptional response to insulin signalling in adipocytes
Source: Sci Rep. 2019 Apr 4;9:5608. doi: 10.1038/s41598-019-42162-5 (PMC6449399; doi:10.1038/s41598-019-42162-5)
Supplement: Supplementary file 5 — Insulin Responsive Super Enhancer lncRNAs in Adipose Tissue [file 41598_2019_42162_MOESM5_ESM.xlsx]

## Sheet: Sheet1
Geneid	Length	Wat Insulin vs Wat Basal	pvalue
LncASIR	931	3.80062	0.0024
Pitpnm2os1	1618	2.91519	0.0197777
1500017E21Rik	2662	2.26103	0.022121
4631405J19Rik	1231	2.17829	0.053684
Gt(ROSA)26Sor	1604	2.1339	0.116643
Ctcflos	3476	1.77216	0.027344
Mir365-2	112	1.53283	0.10378
Mir708	109	1.30817	0.3833
Mir1943	73	1.20096	0.188216
4933406I18Rik	1650	1.05357	0.0046161
Scpep1os	811	1.01239	0.167103
A430035B10Rik	1936	0.878822	0.0064818
Gm20743	1588	0.807796	0.50002
4930511E03Rik	2232	0.787092	0.046645
Mir148a	99	0.719733	0.41626
Mir22hg	1766	0.569247	0.091157
Mir145a	70	0.460748	0.27914
B430010I23Rik	2349	0.365273	0.2614
Gm5122	1637	0.357852	0.6861
1700108F19Rik	868	0.355693	0.090038
1700012D14Rik	629	0.323407	0.4005
2900041M22Rik	1344	0.310968	0.30222
9330179D12Rik	1494	0.309127	0.39636
Neat1	3177	0.301053	0.098775
AI427809	2277	0.261176	0.2018
1700020I14Rik	1549	0.254538	0.127021
A230028O05Rik	2793	0.253229	0.63184
Mir6942	61	0.224056	0.50008
Gm10640	1134	0.113175	0.85618
Malat1	6982	0.105555	0.45782
2310040G24Rik	775	0.0881546	0.7458
Tnk2os	1392	0.084066	0.50018
Gm7008	401	0.0824068	0.89972
Mirlet7i	85	0.03485	0.88458
8430423G03Rik	639	0.0153143	0.50104
9430091E24Rik	2671	-0.00569477	0.9781
4930583K01Rik	883	-0.0228887	0.9359
Bach2os	1661	-0.035101	0.96466
2310015A10Rik	4845	-0.0470692	0.70196
Mkln1os	964	-0.0552946	0.87026
Gm15713	1546	-0.0687018	0.50024
A630072M18Rik	5410	-0.0718639	0.83468
4932441J04Rik	726	-0.192967	0.4915
B330016D10Rik	2152	-0.232434	0.3965
2700069I18Rik	782	-0.273063	0.4677
A230056P14Rik	1405	-0.312699	0.0092018
3110045C21Rik	1135	-0.342908	0.32738
Crnde	1500	-0.360175	0.0111994
1700110C19Rik	722	-0.365052	0.42502
5430425K12Rik	1253	-0.370447	0.27262
Gm20125	3401	-0.388819	0.55498
6030469F06Rik	1558	-0.424151	0.50902
2810025M15Rik	1194	-0.452855	0.041884
Hoxd3os1	794	-0.532399	0.056081
Etohd2	3135	-0.562815	0.063604
1700113A16Rik	983	-0.630769	0.089819
Mir3064	67	-0.632542	0.062322
Gm9899	4823	-0.637365	0.037622
5930430L01Rik	3986	-0.6724	0.0188004
1010001N08Rik	999	-0.812184	0.120941
Arhgap20os	1484	-0.831734	0.15212
1500004A13Rik	3629	-0.840062	0.0055766
Gm10638	1362	-0.930228	0.0119045
Gm19705	489	-0.937984	0.071423
3930402G23Rik	2847	-0.984646	0.029601
A930006K02Rik	778	-1.00455	0.026704
A530050N04Rik	1808	-1.0277	0.110237
Gm15441	1673	-1.06291	0.0051597
0610038B21Rik	1523	-1.06407	0.0070002
Gm11201	3347	-1.06427	0.100098
Pvt1	3074	-1.08296	0.03208
2810013P06Rik	2028	-1.14707	0.00041666
4833417C18Rik	1319	-1.19366	0.195044
4931431C16Rik	2735	-1.27721	0.0137576
A530013C23Rik	2213	-1.33247	0.032577
2310001H17Rik	769	-1.33538	0.035081
C230035I16Rik	617	-1.39459	0.027058
Gm15401	1529	-1.70701	0.082384
2310069B03Rik	1831	-1.71913	0.076221
4833411C07Rik	1202	-3.09163	0.038241
